# Supplementary material for: Proteostasis and Proteotoxicity in the Network Medicine Era
Source: Int J Mol Sci. 2020 Sep 3;21(17):6405. doi: 10.3390/ijms21176405 (PMC7503343; doi:10.3390/ijms21176405)
Supplement: Supplementary file 1 [file ijms-21-06405-s001.zip]

Archive with 1 entries (1 files):
- ijms-907512-supplementary.xlsx
