# Supplementary material for: Proteostasis and Proteotoxicity in the Network Medicine Era
Source: Int J Mol Sci. 2020 Sep 3;21(17):6405. doi: 10.3390/ijms21176405 (PMC7503343; doi:10.3390/ijms21176405)
Supplement: Supplementary file 1 [file ijms-21-06405-s001.zip › ijms-907512-supplementary.xlsx]

## Sheet: Translation
TRANSLATION, R-HSA-72766.4, N=294
MoleculeType	Identifier (Uniprot ID)	MoleculeName
Proteins	P08240	UniProt:P08240 SRPRA
Proteins	Q9Y5M8	UniProt:Q9Y5M8 SRPRB
Proteins	Q9UHB9	UniProt:Q9UHB9 SRP68
Proteins	P61011	UniProt:P61011 SRP54
Proteins	P09132	UniProt:P09132 SRP19
Proteins	P37108	UniProt:P37108 SRP14
Proteins	O76094	UniProt:O76094 SRP72
Proteins	P49458	UniProt:P49458 SRP9
Proteins	P47914	UniProt:P47914 RPL29
Proteins	P46779	UniProt:P46779 RPL28
Proteins	P46776	UniProt:P46776 RPL27A
Proteins	P61353	UniProt:P61353 RPL27
Proteins	Q92901	UniProt:Q92901 RPL3L
Proteins	P39023	UniProt:P39023 RPL3
Proteins	P83731	UniProt:P83731 RPL24
Proteins	Q96L21	UniProt:Q96L21 RPL10L
Proteins	P27635	UniProt:P27635 RPL10
Proteins	P62750	UniProt:P62750 RPL23A
Proteins	P62829	UniProt:P62829 RPL23
Proteins	P46778	UniProt:P46778 RPL21
Proteins	P84098	UniProt:P84098 RPL19
Proteins	Q6P5R6	UniProt:Q6P5R6 RPL22L1
Proteins	P35268	UniProt:P35268 RPL22
Proteins	Q02543	UniProt:Q02543 RPL18A
Proteins	Q07020	UniProt:Q07020 RPL18
Proteins	P18621	UniProt:P18621 RPL17
Proteins	P61313	UniProt:P61313 RPL15
Proteins	P50914	UniProt:P50914 RPL14
Proteins	P40429	UniProt:P40429 RPL13A
Proteins	Q9UNX3	UniProt:Q9UNX3 RPL26L1
Proteins	P61254	UniProt:P61254 RPL26
Proteins	P26373	UniProt:P26373 RPL13
Proteins	P30050	UniProt:P30050 RPL12
Proteins	P62913	UniProt:P62913 RPL11
Proteins	P62906	UniProt:P62906 RPL10A
Proteins	Q969Q0	UniProt:Q969Q0 RPL36AL
Proteins	P83881	UniProt:P83881 RPL36A
Proteins	P05387	UniProt:P05387 RPLP2
Proteins	P05386	UniProt:P05386 RPLP1
Proteins	P05388	UniProt:P05388 RPLP0
Proteins	Q96EH5	UniProt:Q96EH5 RPL39L
Proteins	P62891	UniProt:P62891 RPL39
Proteins	P32969	UniProt:P32969 RPL9
Proteins	P62917	UniProt:P62917 RPL8
Proteins	P62424	UniProt:P62424 RPL7A
Proteins	P18124	UniProt:P18124 RPL7
Proteins	Q02878	UniProt:Q02878 RPL6
Proteins	P46777	UniProt:P46777 RPL5
Proteins	P62945	UniProt:P62945 RPL41
Proteins	P62987	UniProt:P62987 UBA52
Proteins	P36578	UniProt:P36578 RPL4
Proteins	P63173	UniProt:P63173 RPL38
Proteins	P61513	UniProt:P61513 RPL37A
Proteins	P61927	UniProt:P61927 RPL37
Proteins	Q9Y3U8	UniProt:Q9Y3U8 RPL36
Proteins	P18077	UniProt:P18077 RPL35A
Proteins	P42766	UniProt:P42766 RPL35
Proteins	P49207	UniProt:P49207 RPL34
Proteins	P62910	UniProt:P62910 RPL32
Proteins	P62899	UniProt:P62899 RPL31
Proteins	P62888	UniProt:P62888 RPL30
Proteins	P62081	UniProt:P62081 RPS7
Proteins	P62753	UniProt:P62753 RPS6
Proteins	P46782	UniProt:P46782 RPS5
Proteins	P61247	UniProt:P61247 RPS3A
Proteins	P62861	UniProt:P62861 FAU
Proteins	P23396	UniProt:P23396 RPS3
Proteins	P62273	UniProt:P62273 RPS29
Proteins	P62857	UniProt:P62857 RPS28
Proteins	P62979	UniProt:P62979 RPS27A
Proteins	Q8TD47	UniProt:Q8TD47 RPS4Y2
Proteins	P62701	UniProt:P62701 RPS4X
Proteins	P22090	UniProt:P22090 RPS4Y1
Proteins	P62854	UniProt:P62854 RPS26
Proteins	P62851	UniProt:P62851 RPS25
Proteins	P62847	UniProt:P62847 RPS24
Proteins	Q71UM5	UniProt:Q71UM5 RPS27L
Proteins	P42677	UniProt:P42677 RPS27
Proteins	P62266	UniProt:P62266 RPS23
Proteins	P63220	UniProt:P63220 RPS21
Proteins	P60866	UniProt:P60866 RPS20
Proteins	P15880	UniProt:P15880 RPS2
Proteins	P62244	UniProt:P62244 RPS15A
Proteins	P39019	UniProt:P39019 RPS19
Proteins	P62269	UniProt:P62269 RPS18
Proteins	P08708	UniProt:P08708 RPS17
Proteins	P62249	UniProt:P62249 RPS16
Proteins	P62841	UniProt:P62841 RPS15
Proteins	P62263	UniProt:P62263 RPS14
Proteins	P62277	UniProt:P62277 RPS13
Proteins	P25398	UniProt:P25398 RPS12
Proteins	P62280	UniProt:P62280 RPS11
Proteins	P08865	UniProt:P08865 RPSA
Proteins	P46783	UniProt:P46783 RPS10
Proteins	P46781	UniProt:P46781 RPS9
Proteins	P62241	UniProt:P62241 RPS8
Proteins	P04843	UniProt:P04843 RPN1
Proteins	P39656	UniProt:P39656 DDOST
Proteins	Q15629	UniProt:Q15629 TRAM1
Proteins	P43308	UniProt:P43308 SSR2
Proteins	P51571	UniProt:P51571 SSR4
Proteins	Q9UNL2	UniProt:Q9UNL2 SSR3
Proteins	P43307	UniProt:P43307 SSR1
Proteins	P60468	UniProt:P60468 SEC61B
Proteins	P61619	UniProt:P61619 SEC61A1
Proteins	Q9H9S3	UniProt:Q9H9S3 SEC61A2
Proteins	P60059	UniProt:P60059 SEC61G
Proteins	P04844	UniProt:P04844 RPN2
Proteins	Q15005	UniProt:Q15005 SPCS2
Proteins	P61009	UniProt:P61009 SPCS3
Proteins	P67812	UniProt:P67812 SEC11A
Proteins	Q9BY50	UniProt:Q9BY50 SEC11C
Proteins	Q9Y6A9	UniProt:Q9Y6A9 SPCS1
Proteins	P47813	UniProt:P47813 EIF1AX
Proteins	O15372	UniProt:O15372 EIF3H
Proteins	Q14152	UniProt:Q14152 EIF3A
Proteins	O15371	UniProt:O15371 EIF3D
Proteins	Q99613	UniProt:Q99613 EIF3C
Proteins	P60228	UniProt:P60228 EIF3E
Proteins	Q9Y262	UniProt:Q9Y262 EIF3L
Proteins	Q9UBQ5	UniProt:Q9UBQ5 EIF3K
Proteins	Q7L2H7	UniProt:Q7L2H7 EIF3M
Proteins	O75822	UniProt:O75822 EIF3J
Proteins	Q13347	UniProt:Q13347 EIF3I
Proteins	O75821	UniProt:O75821 EIF3G
Proteins	O00303	UniProt:O00303 EIF3F
Proteins	P55884	UniProt:P55884 EIF3B
Proteins	O60841	UniProt:O60841 EIF5B
Proteins	P20042	UniProt:P20042 EIF2S2
Proteins	P41091	UniProt:P41091 EIF2S3
Proteins	P05198	UniProt:P05198 EIF2S1
Proteins	P60842	UniProt:P60842 EIF4A1
Proteins	Q14240	UniProt:Q14240 EIF4A2
Proteins	P06730	UniProt:P06730 EIF4E
Proteins	Q04637	UniProt:Q04637 EIF4G1
Proteins	P23588	UniProt:P23588 EIF4B
Proteins	Q15056	UniProt:Q15056 EIF4H
Proteins	P55010	UniProt:P55010 EIF5
Proteins	P11940	UniProt:P11940 PABPC1
Proteins	Q13541	UniProt:Q13541 EIF4EBP1
Proteins	Q14232	UniProt:Q14232 EIF2B1
Proteins	P49770	UniProt:P49770 EIF2B2
Proteins	Q9UI10	UniProt:Q9UI10 EIF2B4
Proteins	Q13144	UniProt:Q13144 EIF2B5
Proteins	Q9NR50	UniProt:Q9NR50 EIF2B3
Proteins	P29692	UniProt:P29692 EEF1D
Proteins	P24534	UniProt:P24534 EEF1B2
Proteins	P26641	UniProt:P26641 EEF1G
Proteins	P68104	UniProt:P68104 EEF1A1
Proteins	P13639	UniProt:P13639 EEF2
Proteins	Q5VTE0	UniProt:Q5VTE0 EEF1A1P5
Proteins	Q05639	UniProt:Q05639 EEF1A2
Proteins	P12081	UniProt:P12081 HARS1
Proteins	P14868	UniProt:P14868 DARS1
Proteins	P07814	UniProt:P07814 EPRS1
Proteins	Q9P2J5	UniProt:Q9P2J5 LARS1
Proteins	P54136	UniProt:P54136 RARS1
Proteins	O43324	UniProt:O43324 EEF1E1
Proteins	Q15046	UniProt:Q15046 KARS1
Proteins	P47897	UniProt:P47897 QARS1
Proteins	P41252	UniProt:P41252 IARS1
Proteins	P56192	UniProt:P56192 MARS1
Proteins	Q12904	UniProt:Q12904 AIMP1
Proteins	Q13155	UniProt:Q13155 AIMP2
Proteins	P26639	UniProt:P26639 TARS1
Proteins	P54577	UniProt:P54577 YARS1
Proteins	P49589	UniProt:P49589 CARS1
Proteins	P23381	UniProt:P23381 WARS1
Proteins	Q9Y285	UniProt:Q9Y285 FARSA
Proteins	Q9NSD9	UniProt:Q9NSD9 FARSB
Proteins	P26640	UniProt:P26640 VARS1
Proteins	P41250	UniProt:P41250 GARS1
Proteins	Q15181	UniProt:Q15181 PPA1
Proteins	O43776	UniProt:O43776 NARS1
Proteins	P49588	UniProt:P49588 AARS1
Proteins	P49591	UniProt:P49591 SARS1
Proteins	Q6PI48	UniProt:Q6PI48 DARS2
Proteins	Q5ST30	UniProt:Q5ST30 VARS2
Proteins	Q7L3T8	UniProt:Q7L3T8 PARS2
Proteins	Q5T160	UniProt:Q5T160 RARS2
Proteins	Q96I59	UniProt:Q96I59 NARS2
Proteins	Q9NP81	UniProt:Q9NP81 SARS2
Proteins	Q9BW92	UniProt:Q9BW92 TARS2
Proteins	Q15031	UniProt:Q15031 LARS2
Proteins	O95363	UniProt:O95363 FARS2
Proteins	P49590	UniProt:P49590 HARS2
Proteins	Q9Y2Z4	UniProt:Q9Y2Z4 YARS2
Proteins	Q5JTZ9	UniProt:Q5JTZ9 AARS2
Proteins	Q9NSE4	UniProt:Q9NSE4 IARS2
Proteins	Q9H2U2	UniProt:Q9H2U2 PPA2
Proteins	Q96GW9	UniProt:Q96GW9 MARS2
Proteins	Q9HA77	UniProt:Q9HA77 CARS2
Proteins	Q9UGM6	UniProt:Q9UGM6 WARS2
Proteins	Q5JPH6	UniProt:Q5JPH6 EARS2
Proteins	Q8IYD1	UniProt:Q8IYD1 GSPT2
Proteins	P15170	UniProt:P15170 GSPT1
Proteins	P62495	UniProt:P62495 ETF1
Proteins	Q9Y5N5	UniProt:Q9Y5N5 N6AMT1
Proteins	Q9UI30	UniProt:Q9UI30 TRMT112
Proteins	P13798	UniProt:P13798 APEH
Proteins	Q8IXM3	UniProt:Q8IXM3 MRPL41
Proteins	Q7Z2W9	UniProt:Q7Z2W9 MRPL21
Proteins	Q96EL3	UniProt:Q96EL3 MRPL53
Proteins	Q9NYK5	UniProt:Q9NYK5 MRPL39
Proteins	Q9BQC6	UniProt:Q9BQC6 MRPL57
Proteins	Q9BRJ2	UniProt:Q9BRJ2 MRPL45
Proteins	Q7Z7F7	UniProt:Q7Z7F7 MRPL55
Proteins	Q8TAE8	UniProt:Q8TAE8 GADD45GIP1
Proteins	Q9P0J6	UniProt:Q9P0J6 MRPL36
Proteins	Q9Y3B7	UniProt:Q9Y3B7 MRPL11
Proteins	Q13084	UniProt:Q13084 MRPL28
Proteins	Q9H2W6	UniProt:Q9H2W6 MRPL46
Proteins	Q9BYD1	UniProt:Q9BYD1 MRPL13
Proteins	Q9H9J2	UniProt:Q9H9J2 MRPL44
Proteins	P09001	UniProt:P09001 MRPL3
Proteins	Q9BYC9	UniProt:Q9BYC9 MRPL20
Proteins	Q9BZE1	UniProt:Q9BZE1 MRPL37
Proteins	Q9H0U6	UniProt:Q9H0U6 MRPL18
Proteins	Q9BQ48	UniProt:Q9BQ48 MRPL34
Proteins	Q96DV4	UniProt:Q96DV4 MRPL38
Proteins	Q9BYD6	UniProt:Q9BYD6 MRPL1
Proteins	Q15070	UniProt:Q15070 OXA1L
Proteins	Q9BYC8	UniProt:Q9BYC8 MRPL32
Proteins	Q9P015	UniProt:Q9P015 MRPL15
Proteins	Q9NQ50	UniProt:Q9NQ50 MRPL40
Proteins	Q6P1L8	UniProt:Q6P1L8 MRPL14
Proteins	Q9NX20	UniProt:Q9NX20 MRPL16
Proteins	Q9NRX2	UniProt:Q9NRX2 MRPL17
Proteins	P49406	UniProt:P49406 MRPL19
Proteins	Q9BYD3	UniProt:Q9BYD3 MRPL4
Proteins	Q9NWU5	UniProt:Q9NWU5 MRPL22
Proteins	O75394	UniProt:O75394 MRPL33
Proteins	Q96GC5	UniProt:Q96GC5 MRPL48
Proteins	Q5T653	UniProt:Q5T653 MRPL2
Proteins	Q4U2R6	UniProt:Q4U2R6 MRPL51
Proteins	Q6P161	UniProt:Q6P161 MRPL54
Proteins	Q9P0M9	UniProt:Q9P0M9 MRPL27
Proteins	Q86TS9	UniProt:Q86TS9 MRPL52
Proteins	Q8TCC3	UniProt:Q8TCC3 MRPL30
Proteins	Q7Z7H8	UniProt:Q7Z7H8 MRPL10
Proteins	Q8N983	UniProt:Q8N983 MRPL43
Proteins	Q9HD33	UniProt:Q9HD33 MRPL47
Proteins	Q8N5N7	UniProt:Q8N5N7 MRPL50
Proteins	Q16540	UniProt:Q16540 MRPL23
Proteins	Q96A35	UniProt:Q96A35 MRPL24
Proteins	Q9BYD2	UniProt:Q9BYD2 MRPL9
Proteins	Q13405	UniProt:Q13405 MRPL49
Proteins	P52815	UniProt:P52815 MRPL12
Proteins	Q9NZE8	UniProt:Q9NZE8 MRPL35
Proteins	Q14197	UniProt:Q14197 MRPL58
Proteins	Q9Y6G3	UniProt:Q9Y6G3 MRPL42
Proteins	P51398	UniProt:P51398 DAP3
Proteins	Q9NVS2	UniProt:Q9NVS2 MRPS18A
Proteins	Q9Y676	UniProt:Q9Y676 MRPS18B
Proteins	Q9Y3D5	UniProt:Q9Y3D5 MRPS18C
Proteins	P82912	UniProt:P82912 MRPS11
Proteins	P82914	UniProt:P82914 MRPS15
Proteins	Q9Y291	UniProt:Q9Y291 MRPS33
Proteins	Q96EY7	UniProt:Q96EY7 PTCD3
Proteins	Q9Y3D3	UniProt:Q9Y3D3 MRPS16
Proteins	Q9Y399	UniProt:Q9Y399 MRPS2
Proteins	O15235	UniProt:O15235 MRPS12
Proteins	P82932	UniProt:P82932 MRPS6
Proteins	P82664	UniProt:P82664 MRPS10
Proteins	Q9Y2R9	UniProt:Q9Y2R9 MRPS7
Proteins	P82930	UniProt:P82930 MRPS34
Proteins	P82673	UniProt:P82673 MRPS35
Proteins	Q9Y3D9	UniProt:Q9Y3D9 MRPS23
Proteins	P82675	UniProt:P82675 MRPS5
Proteins	Q9Y2R5	UniProt:Q9Y2R5 MRPS17
Proteins	P82909	UniProt:P82909 MRPS36
Proteins	P82663	UniProt:P82663 MRPS25
Proteins	Q9NWT8	UniProt:Q9NWT8 AURKAIP1
Proteins	Q9Y2Q9	UniProt:Q9Y2Q9 MRPS28
Proteins	Q9BYN8	UniProt:Q9BYN8 MRPS26
Proteins	Q92665	UniProt:Q92665 MRPS31
Proteins	P82921	UniProt:P82921 MRPS21
Proteins	P82933	UniProt:P82933 MRPS9
Proteins	Q9NP92	UniProt:Q9NP92 MRPS30
Proteins	P82650	UniProt:P82650 MRPS22
Proteins	O60783	UniProt:O60783 MRPS14
Proteins	O75616	UniProt:O75616 ERAL1
Proteins	Q92552	UniProt:Q92552 MRPS27
Proteins	Q96EL2	UniProt:Q96EL2 MRPS24
Proteins	Q96BP2	UniProt:Q96BP2 CHCHD1
Proteins	P49411	UniProt:P49411 TUFM
Proteins	P43897	UniProt:P43897 TSFM
Proteins	Q96RP9	UniProt:Q96RP9 GFM1
Proteins	Q9UGC7	UniProt:Q9UGC7 MTRF1L
Proteins	Q96E11	UniProt:Q96E11 MRRF
Proteins	Q969S9	UniProt:Q969S9 GFM2
Proteins	Q96DP5	UniProt:Q96DP5 MTFMT
Proteins	Q9H2K0	UniProt:Q9H2K0 MTIF3
Proteins	P46199	UniProt:P46199 MTIF2

## Sheet: Folding
FOLDING, R-HSA-391251.1, N=102
MoleculeType	Identifier (Uniprot ID)	MoleculeName
Proteins	P50990	UniProt:P50990 CCT8
Proteins	P17987	UniProt:P17987 TCP1
Proteins	P78371	UniProt:P78371 CCT2
Proteins	Q99832	UniProt:Q99832 CCT7
Proteins	P48643	UniProt:P48643 CCT5
Proteins	P49368	UniProt:P49368 CCT3
Proteins	Q92526	UniProt:Q92526 CCT6B
Proteins	P40227	UniProt:P40227 CCT6A
Proteins	P50991	UniProt:P50991 CCT4
Proteins	Q9Y6D5	UniProt:Q9Y6D5 ARFGEF2
Proteins	Q9UKT8	UniProt:Q9UKT8 FBXW2
Proteins	P51784	UniProt:P51784 USP11
Proteins	Q9H0D6	UniProt:Q9H0D6 XRN2
Proteins	Q9NRD1	UniProt:Q9NRD1 FBXO6
Proteins	Q9UKT5	UniProt:Q9UKT5 FBXO4
Proteins	Q9BVG8-2	UniProt:Q9BVG8-2 KIFC3
Proteins	O14556	UniProt:O14556 GAPDHS
Proteins	P57775	UniProt:P57775 FBXW4
Proteins	Q969H0	UniProt:Q969H0 FBXW7
Proteins	Q5XX13	UniProt:Q5XX13 FBXW10
Proteins	O95302	UniProt:O95302 FKBP9
Proteins	Q969U6	UniProt:Q969U6 FBXW5
Proteins	O00567	UniProt:O00567 NOP56
Proteins	Q9H1H9	UniProt:Q9H1H9 KIF13A
Proteins	P04062	UniProt:P04062 GBA
Proteins	Q9UKA1	UniProt:Q9UKA1 FBXL5
Proteins	Q15477	UniProt:Q15477 SKIV2L
Proteins	Q9UKT7	UniProt:Q9UKT7 FBXL3
Proteins	Q9Y2T2	UniProt:Q9Y2T2 AP3M1
Proteins	Q86WA8	UniProt:Q86WA8 LONP2
Proteins	Q5XUX1	UniProt:Q5XUX1 FBXW9
Proteins	Q9BUR4	UniProt:Q9BUR4 WRAP53
Proteins	P04637	UniProt:P04637 TP53
Proteins	P40763	UniProt:P40763 STAT3
Proteins	O15379	UniProt:O15379 HDAC3
Proteins	P61962	UniProt:P61962 DCAF7
Proteins	O96020	UniProt:O96020 CCNE2
Proteins	P24864	UniProt:P24864 CCNE1
Proteins	Q9NYA1	UniProt:Q9NYA1 SPHK1
Proteins	O60925	UniProt:O60925 PFDN1
Proteins	P61758	UniProt:P61758 VBP1
Proteins	Q9NQP4	UniProt:Q9NQP4 PFDN4
Proteins	Q99471	UniProt:Q99471 PFDN5
Proteins	Q9UHV9	UniProt:Q9UHV9 PFDN2
Proteins	O15212	UniProt:O15212 PFDN6
Proteins	Q9BQE3	UniProt:Q9BQE3 TUBA1C
Proteins	Q9BVA1	UniProt:Q9BVA1 TUBB2B
Proteins	P68366	UniProt:P68366 TUBA4A
Proteins	Q13509	UniProt:Q13509 TUBB3
Proteins	Q9BUF5	UniProt:Q9BUF5 TUBB6
Proteins	Q71U36	UniProt:Q71U36 TUBA1A
Proteins	P60709	UniProt:P60709 ACTB
Proteins	Q9H4B7	UniProt:Q9H4B7 TUBB1
Proteins	P0DPH7	UniProt:P0DPH7 TUBA3C
Proteins	P0DPH8	UniProt:P0DPH8 TUBA3D
Proteins	Q13885	UniProt:Q13885 TUBB2A
Proteins	P68371	UniProt:P68371 TUBB4B
Proteins	P04350	UniProt:P04350 TUBB4A
Proteins	P68363	UniProt:P68363 TUBA1B
Proteins	Q9NY65	UniProt:Q9NY65 TUBA8
Proteins	Q9H853	UniProt:Q9H853 TUBA4B
Proteins	A6NHL2	UniProt:A6NHL2 TUBAL3
Proteins	Q6PEY2	UniProt:Q6PEY2 TUBA3E
Proteins	O14775	UniProt:O14775 GNB5
Proteins	P16520	UniProt:P16520 GNB3
Proteins	P62879	UniProt:P62879 GNB2
Proteins	Q9HAV0	UniProt:Q9HAV0 GNB4
Proteins	P62873	UniProt:P62873 GNB1
Proteins	Q13371	UniProt:Q13371 PDCL
Proteins	Q9UK08	UniProt:Q9UK08 GNG8
Proteins	O14610	UniProt:O14610 GNGT2
Proteins	P63211	UniProt:P63211 GNGT1
Proteins	O60262	UniProt:O60262 GNG7
Proteins	Q9P2W3	UniProt:Q9P2W3 GNG13
Proteins	P63215	UniProt:P63215 GNG3
Proteins	P50151	UniProt:P50151 GNG10
Proteins	P61952	UniProt:P61952 GNG11
Proteins	P50150	UniProt:P50150 GNG4
Proteins	P63218	UniProt:P63218 GNG5
Proteins	Q9UBI6	UniProt:Q9UBI6 GNG12
Proteins	P59768	UniProt:P59768 GNG2
Proteins	O94810	UniProt:O94810 RGS11
Proteins	P49758	UniProt:P49758 RGS6
Proteins	P49802	UniProt:P49802 RGS7
Proteins	O75916	UniProt:O75916 RGS9
Proteins	P11488	UniProt:P11488 GNAT1
Proteins	P08754	UniProt:P08754 GNAI3
Proteins	P63096	UniProt:P63096 GNAI1
Proteins	P19086	UniProt:P19086 GNAZ
Proteins	P04899	UniProt:P04899 GNAI2
Proteins	P19087	UniProt:P19087 GNAT2
Proteins	P09471	UniProt:P09471 GNAO1
Proteins	A8MTJ3	UniProt:A8MTJ3 GNAT3
Proteins	P68400	UniProt:P68400 CSNK2A1
Proteins	P19784	UniProt:P19784 CSNK2A2
Proteins	P67870	UniProt:P67870 CSNK2B
Proteins	O75347	UniProt:O75347 TBCA
Proteins	Q99426	UniProt:Q99426 TBCB
Proteins	Q9BTW9	UniProt:Q9BTW9 TBCD
Proteins	Q15813	UniProt:Q15813 TBCE
Proteins	Q15814	UniProt:Q15814 TBCC
Proteins	P36404	UniProt:P36404 ARL2

## Sheet: UPS
UPS, R-HSA-8852135.2, N=80
MoleculeType	Identifier (Uniprot ID)	MoleculeName
Proteins	P62807	UniProt:P62807 H2BC4
Proteins	Q99877	UniProt:Q99877 H2BC15
Proteins	Q99880	UniProt:Q99880 H2BC13
Proteins	P23527	UniProt:P23527 H2BC17
Proteins	O60814	UniProt:O60814 H2BC12
Proteins	Q93079	UniProt:Q93079 H2BC9
Proteins	P58876	UniProt:P58876 H2BC5
Proteins	P33778	UniProt:P33778 H2BC3
Proteins	Q96A08	UniProt:Q96A08 H2BC1
Proteins	P06899	UniProt:P06899 H2BC11
Proteins	Q99879	UniProt:Q99879 H2BC14
Proteins	Q6PD62	UniProt:Q6PD62 CTR9
Proteins	Q92541	UniProt:Q92541 RTF1
Proteins	Q8N7H5	UniProt:Q8N7H5 PAF1
Proteins	Q6P1J9	UniProt:Q6P1J9 CDC73
Proteins	Q8WVC0	UniProt:Q8WVC0 LEO1
Proteins	Q9GZS3	UniProt:Q9GZS3 WDR61
Proteins	P49459	UniProt:P49459 UBE2A
Proteins	P63146	UniProt:P63146 UBE2B
Proteins	P0CG48	UniProt:P0CG48 UBC
Proteins	P0CG47	UniProt:P0CG47 UBB
Proteins	P62987	UniProt:P62987 UBA52
Proteins	P62979	UniProt:P62979 RPS27A
Proteins	O75150	UniProt:O75150 RNF40
Proteins	Q5VTR2	UniProt:Q5VTR2 RNF20
Proteins	Q9BTA9	UniProt:Q9BTA9 WAC
Proteins	P68036	UniProt:P68036 UBE2L3
Proteins	P50876	UniProt:P50876 RNF144A
Proteins	P78527	UniProt:P78527 PRKDC
Proteins	Q149N8	UniProt:Q149N8 SHPRH
Proteins	P61088	UniProt:P61088 UBE2N
Proteins	Q15819	UniProt:Q15819 UBE2V2
Proteins	Q9NS91	UniProt:Q9NS91 RAD18
Proteins	P12004	UniProt:P12004 PCNA
Proteins	Q8N8N0	UniProt:Q8N8N0 RNF152
Proteins	Q7L523	UniProt:Q7L523 RRAGA
Proteins	P62837	UniProt:P62837 UBE2D2
Proteins	P51668	UniProt:P51668 UBE2D1
Proteins	P61077	UniProt:P61077 UBE2D3
Proteins	P50542-1	UniProt:P50542-1 PEX5
Proteins	P50542-2	UniProt:P50542-2 PEX5
Proteins	O60683	UniProt:O60683 PEX10
Proteins	P28328	UniProt:P28328 PEX2
Proteins	O00623	UniProt:O00623 PEX12
Proteins	Q92968	UniProt:Q92968 PEX13
Proteins	O75381	UniProt:O75381 PEX14
Proteins	P51965	UniProt:P51965 UBE2E1
Proteins	O95999	UniProt:O95999 BCL10
Proteins	Q9P0P0	UniProt:Q9P0P0 RNF181
Proteins	Q14527	UniProt:Q14527 HLTF
Proteins	P01892	UniProt:P01892 HLA-A
Proteins	P04439	UniProt:P04439 HLA-A
Proteins	Q9MY60	UniProt:Q9MY60 HLS-B60
Proteins	P09727	UniProt:P09727 US11
Proteins	Q9BQE4	UniProt:Q9BQE4 SELENOS
Proteins	A0AVI4	UniProt:A0AVI4 TMEM129
Proteins	P55072	UniProt:P55072 VCP
Proteins	Q8N2K1	UniProt:Q8N2K1 UBE2J2
Proteins	Q9BUN8	UniProt:Q9BUN8 DERL1
Proteins	Q8N2K1-1	UniProt:Q8N2K1-1 UBE2J2
Proteins	P22314	UniProt:P22314 UBA1
Proteins	A0AVT1	UniProt:A0AVT1 UBA6
Proteins	Q16763	UniProt:Q16763 UBE2S
Proteins	Q9NPD8	UniProt:Q9NPD8 UBE2T
Proteins	O00762	UniProt:O00762 UBE2C
Proteins	P49427	UniProt:P49427 CDC34
Proteins	Q969T4	UniProt:Q969T4 UBE2E3
Proteins	Q96B02	UniProt:Q96B02 UBE2W
Proteins	Q712K3	UniProt:Q712K3 UBE2R2
Proteins	P62253	UniProt:P62253 UBE2G1
Proteins	P61086	UniProt:P61086 UBE2K
Proteins	Q8WVN8	UniProt:Q8WVN8 UBE2Q2
Proteins	P60604	UniProt:P60604 UBE2G2
Proteins	P62256	UniProt:P62256 UBE2H
Proteins	Q96BN8	UniProt:Q96BN8 OTULIN
Proteins	P45974	UniProt:P45974 USP5
Proteins	Q93009	UniProt:Q93009 USP7
Proteins	P15374	UniProt:P15374 UCHL3
Proteins	Q93008	UniProt:Q93008 USP9X
Proteins	Q9H832	UniProt:Q9H832 UBE2Z

## Sheet: CMA
CMA, R-HSA-9613829.3, N=22
MoleculeType	Identifier (Uniprot ID)	MoleculeName
Proteins	P68104	UniProt:P68104 EEF1A1
Proteins	P14136	UniProt:P14136 GFAP
Proteins	P13473	UniProt:P13473 LAMP2
Proteins	P07900	UniProt:P07900 HSP90AA1
Proteins	P08238	UniProt:P08238 HSP90AB1
Proteins	P11142	UniProt:P11142 HSPA8
Proteins	P07998	UniProt:P07998 RNASE1
Proteins	Q99541	UniProt:Q99541 PLIN2
Proteins	O60664	UniProt:O60664 PLIN3
Proteins	P68871	UniProt:P68871 HBB
Proteins	P0CG48	UniProt:P0CG48 UBC
Proteins	P0CG47	UniProt:P0CG47 UBB
Proteins	P62987	UniProt:P62987 UBA52
Proteins	P62979	UniProt:P62979 RPS27A
Proteins	P13569	UniProt:P13569 CFTR
Proteins	Q12798	UniProt:Q12798 CETN1
Proteins	Q13099	UniProt:Q13099 IFT88
Proteins	Q3SXY8	UniProt:Q3SXY8 ARL13B
Proteins	O95613	UniProt:O95613 PCNT
Proteins	Q99497	UniProt:Q99497 PARK7
Proteins	Q9UBN7	UniProt:Q9UBN7 HDAC6
Proteins	P08670	UniProt:P08670 VIM
